# Supplementary material for: A Soft Robot Tactile Finger Using Oxidation-Reduction Graphene–Polyurethane Conductive Sponge
Source: Micromachines (Basel). 2024 May 7;15(5):628. doi: 10.3390/mi15050628 (PMC11123064; doi:10.3390/mi15050628)
Supplement: Supplementary file 1 [file micromachines-15-00628-s001.zip]

Archive with 1 entries (1 files):
- micromachines-2980608-supplementary.pdf
